# Supplementary material for: Disturbing the Redox Balance Using Buthionine Sulfoximine Radiosensitized Somatostatin Receptor-2 Expressing Pre-Clinical Models to Peptide Receptor Radionuclide Therapy with 177Lu-DOTATATE
Source: Cancers (Basel). 2023 Apr 17;15(8):2332. doi: 10.3390/cancers15082332 (PMC10137255; doi:10.3390/cancers15082332)
Supplement: Supplementary file 1 [file cancers-15-02332-s001.zip]

Archive with 1 entries (1 files):
- cancers-2290768-supplementary.pptx
